# Supplementary material for: Virus Yellows and Syndrome “Basses Richesses” in Western Switzerland: A Dramatic 2020 Season Calls for Urgent Control Measures
Source: Pathogens. 2022 Aug 6;11(8):885. doi: 10.3390/pathogens11080885 (PMC9414692; doi:10.3390/pathogens11080885)
Supplement: Supplementary file 1 [file pathogens-11-00885-s001.zip]

Archive with 2 entries (2 files):
- Supplementary_File1_v2.pdf
- Supplementary_File2_v2.xlsx
