# Supplementary material for: Virus Yellows and Syndrome “Basses Richesses” in Western Switzerland: A Dramatic 2020 Season Calls for Urgent Control Measures
Source: Pathogens. 2022 Aug 6;11(8):885. doi: 10.3390/pathogens11080885 (PMC9414692; doi:10.3390/pathogens11080885)
Supplement: Supplementary file 1 [file pathogens-11-00885-s001.zip › Supplementary_File2_v2.xlsx]

## Sheet: Feuil1
Table S5. Sequences used to construct haplotype networks
	BCHV	Isolate name	size	origin	collection date	reference
BYV-N20	EU022477.1	BChV-N20	747	France	Unknown	Not published
BYV-No33	EU022470.1	BChV-No33	747	France	Unknown	Not published
BYV-N13	EU022469.1	BChV-N13	747	France	Unknown	P0 proteins of European beet-infecting poleroviruses display variable RNA silencing suppression activity
BYV-M27	EU022465.1	BChV-M27	747	France	Unknown	P0 proteins of European beet-infecting poleroviruses display variable RNA silencing suppression activity
BYV-18K	EF659974.1:	BChV-18K	747	Poland	Unknown	P0 proteins of European beet-infecting poleroviruses display variable RNA silencing suppression activity
BChV-GW	AF168609.1	BChV-GW	747	Unknown	Unknown	Not published
BChV-o36	EU022471.1	BChV-o36	747	France	Unknown	P0 proteins of European beet-infecting poleroviruses display variable RNA silencing suppression activity
BChV-M26	EU022464.1	BChV-M26	747	France	Unknown	P0 proteins of European beet-infecting poleroviruses display variable RNA silencing suppression activity
BChV-G43	EU022472.1	BChV-G43	747	France	Unknown	P0 proteins of European beet-infecting poleroviruses display variable RNA silencing suppression activity
BChV-N5	EU022467.1	BChV-N5	747	France	Unknown	P0 proteins of European beet-infecting poleroviruses display variable RNA silencing suppression activity
	BYV		size	origin	collection date	reference
BYV-CRO-T	KP704266.1	BYV-CRO-T	609	Croatia	2014	First Report of Beet Yellows Virus (BYV) on Sugar Beet in Croatia
BYV-CRO-L	KP704264.1	BYV-CRO-L	609	Croatia	2014	First Report of Beet Yellows Virus (BYV) on Sugar Beet in Croatia
BChV short	Accession		size	origin	collection date	sequence
	BChV_2164_Alle	BChV-Alle-1	324	Alle	2020	TTTGCTTCAAAACGAACAGCGAACTACTAGTGACGAGCGAAAGACACTTGCCACTAAAAGAGAGATCATTCATAATCGGAAGATTTCTCACGCAAATCCCTCAACTCTTGCACCATTTCAAATATGGACACCAAGTTGAACAGTTCTTACGCTCTATTCTTTTTCAGCTCCCTAATCTTATTTGGAGCTCTTGGGACCATGGCACCATCTTATATGGTGACAGGCCCTTTATACGCGCCGAAGATCTCCTCAGATTTTCCCTTACCACCGGATATTACCCAACTCCTACTAACACAGGACTCCGTGTGGGACTGCCCTCTTCAG
	BChV_2163_Alle	BChV-Alle-2	324	Alle	2020	TTTGCTTCAAAACGAACAGCGAACTACTAGTGACGAGCGAAAGACACTTGCCACTAAAAGAGAGATCATTCATAATCGGAAGATTTCTCACGCAAATCCCTCAACTCTTGCACCATTTCAAATATGGACACCAAGTTGAACAGTTCTTACGCTCTATTCTTTTTCAGCTCCCTAATCTTATTTGGAGCTCTTGGGACCATGGCACCATCTTATATGGTGACAGGCCCTTTATACGCGCCGAAGATCTCCTCAGATTTTCCCTTACCACCGGATATTACCCAACTCCTACTAACACAGGACTCCGTGTGGGACTGCCCTCTTCAG
	BChV_2235_Altikon	BChV-Altikon-1	324	Altikon	2020	TTTGCTTCAAAACGAACAGCGAACTACTAGTGACGAGCGAAAGACACTTGCCACTAAAAGAGAGATCATTCATAATCGGAAGATTTCTCACGCAAATCCCTCAACTCTTGCACCATTTCAAATATGGACACCAAGTTGAACAGTTCTTACGCTCTATTCTTTTTCAGCTCCCTAATCTTATTTGGAGCTCTTGGGACCATGGCACCATCTTATATGGTGACAGGCCCTTTACACGCGCCGAAGATCTCCTCAGATTTTCCCTTACCACCGGATATTACCCAACTCCTACTAACACAGGACTCCGTGTGGGACTGCCCTCTTCAG
	BChV_16-2_Buetigen	BChV-Buetigen-1	324	Buetigen	2020	TTTGCTTCAAAACGAACAGCGAACTACTAGTGACGAGCGAAAGACACTTGCCACTAAAAGAGAGATCATTCATAATCGGAAGATTTCTCACGCAAATCCCTCAACTCTTGCACCATTTCAAATATGGACACCAAGTTGAACAGTTCTTACGCTCTATTCTTTTTCAGCTCCCTAATCTTATTTGGAGCTCTTGGGACCATGGCACCATCTTATATGGTGACAGGCCCTTTACACGCGCCGAAGATCTCCTCAGATTTTCCCTTACCACCGGATATTACCCAACTCCTACTAACACAGGACTCCGTGTGGGACTGCCCTCTTCAG
	BChV_2139_Changins	BChV-Changins-1	324	Changins	2020	TTTGCTTCAAAACGAACAGCGAACTACTAGTGACGAGCGAAAGACACTTGCCACTAAAAGAGAGATCATTCATAATCGGAAGATTTCTCACGCAAATCCCTCAACTCTTGCACCATTTCAAATATGGACACCAAGTTGAACAGTTCTTACGCTCTATTCTTTTTCAGCTCCCTAATCTTATTTGGAGCTCTTGGGACCATGGCACCATCTTATATGGTGACAGGCCCTTTACACGCGCCGAAGATCTCCTCAGATTTTCCCTTACCACCGGATATTACCCAACTCCTACTAACACAGGACTCCGTGTGGGACTGCCCTCTTCAG
	BChV_2548_Changins	BChV-Changins-2	324	Changins	2020	TTTGCTTCAAAACGAACAGCGAACTACTAGTGACGAGCGAAAGACACTTGCCACTAAAAGAGAGATCATTCATAATCGGAAGATTTCTCACGCAAATCCCTCAACTCTTGCACCATTTCAAATATGGACACCAAGTTGAACAGTTCTTACGCTCTATTCTTTTTCAGCTCCCTAATCTTATTTGGAGCTCTTGGGACCATGGCACCATCTTATATGGTGACAGGCCCTTTACACGCGCCGAAGATCTCCTCAGATTTTCCCTTACCACCGGATATTACCCAACTCCTACTAACACAGGACTCCGTGTGGGACTGCCCTCTTCAG
	BChV_2140_Changins	BChV-Changins-3	324	Changins	2020	TTTGCTTCAAAACGAACAGCGAACTACTAGTGACGAGCGAAAGACACTTGCCACTAAAAGAGAGATCATTCATAATCGGAAGATTTCTCACGCAAATCCCTCAACTCTTGCACCATTTCAAATATGGACACCAAGTTGAACAGTTCTTACGCTCTATTCTTTTTCAGCTCCCTAATCTTATTTGGAGCTCTTGGGACCATGGCACCATCTTATATGGTGACAGGCCCTTTACACGCGCCGAAGATCTCCTCAGATTTTCCCTTACCACCGGATATTACCCAACTCCTACTAACACAGGACTCCGTGTGGGACTGCCCTCTTCAG
	BChV_2546_Changins	BChV-Changins-4	324	Changins	2020	TTTGCTTCAAAACGAACAGCGAACTACTAGTGACGAGCGAAAGACACTTGCCACTAAAAGAGAGATCATTCATAATCGGAAGATTTCTCACGCAAATCCCTCAACTCTTGCACCATTTCAAATATGGACACCAAGTTGAACAGTTCTTACGCTCTATTCTTTTTCAGCTCCCTAATCTTATTTGGAGCTCTTGGGACCATGGCACCATCTTATATGGTGACAGGCCCTTTATACGCGCCGAAGATCTCCTCAGATTTTCCCTTACCACCGGATATTACCCAACTCCTACTAACACAGGACTCCGTGTGGGACTGCCCTCTTCAG
	BChV_Felben	BChV-Felben-1	324	Felben	2020	TTTGCTTCAAAACGAACAGCGAACTACTAGTGACGAGCGAAAGACACTTGCCACTAAAAGAGAGATCATTCATAATCGGAAGATTTCTCACGCAAATCCCTCAACTCTTGCACCATTTCAAATATGGACACCAAGTTGAACAGTTCTTACGCTCTATTCTTTTTCAGCTCCCTAATCTTATTTGGAGCTCTTGGGACCATGGCACCATCTTATATGGTGACAGGCCCTTTACACGCGCCGAAGATCTCCTCAGATTTTCCCTTACCACCGGATATTACCCAACTCCTACTAACACAGGACTCCGTGTGGGACTGCCCTCTTCAG
	BChV_8-3_Fräschels	BChV-Fräschels-1	324	Fräschels	2020	TTTGCTTCAAAACGAACAGCGAACTACTAGTGACGAGCGAAAGACACTTGCCACTAAAAGAGAGATCATTCATAATCGGAAGATTTCTCACGCAAATCCCTCAACTCTTGCACCATTTCAAATATGGACACCAAGTTGAACAGTTCTTACGCTCTATTCTTTTTCAGCTCCCTAATCTTATTTGGAGCTCTTGGGACCATGGCACCATCTTATATGGTGACAGGCCCTTTACACGCGCCGAAGATCTCCTCAGATTTTCCCTTACCACCGGATATTACCCAACTCCTACTAACACAGGACTCCGTGTGGGACTGCCCTCTTCAG
	BChV_9.1_Fräschels	BChV-Fräschels-2	324	Fräschels	2020	TTTGCTTCAAAACGAACAGCGAACTACTAGTGACGAGCGAAAGACACTTGCCACTAAAAGAGAGATCATTCATAATCGGAAGATTTCTCACGCAAATCCCTCAACTCTTGCACCATTTCAAATATGGACACCAAGTTGAACAGTTCTTACGCTCTATTCTTTTTCAGCTCCCTAATCTTATTTGGAGCTCTTGGGACCATGGCACCATCTTATATGGTGACAGGCCCTTTACACGCGCCGAAGATCTCCTCAGATTTTCCCTTACCACCGGATATTACCCAACTCCTACTAACACAGGACTCCGTGTGGGACTGCCCTCTTCAG
	BChV_9.2_Fräschels	BChV-Fräschels-3	324	Fräschels	2020	TTTGCTTCAAAACGAACAGCGAACTACTAGTGACGAGCGAAAGACACTTGCCACTAAAAGAGAGATCATTCATAATCGGAAGATTTCTCACGCAAATCCCTCAACTCCTGCACCATTTCAAATATGGACACCAAGTTGAACAGTTCTTACGCTCTATTCTTTTTCAGCTCCCTAATCTTATTTGGAGCTCTTGGGACCATGGCACCATCTTATATGGTGACAGGCCCTTTATACGCGCCGAAGATCTCCTCAGATTTTCCCTTACCACCGGATATTACCCAACTCCTACTAACACAGGACTCCGTGTGGGACTGCCCTCTTCAG
	BChV_Frauenfeld	BChV-Frauenfeld-1	324	Frauenfeld	2020	TTTGCTTCAAAACGAACAGCGAACTACTAGTGACGAGCAAAAGACACTTGCCACTAAAAGAGAGATCATTCATAATCGGAAGATTTCTCACGCAAATCCCTCAACTCTTGCACCATTTCAAATATGGACACCAAGTTGAACAGTTCTTACGCTCTATTCTTTTTCAGCTCCCTAATCTTATTTGGAGCTCTTGGGACCATGGCACCATCTTATATGGTGACAGGCCCTTTACACGCGCCGAAGATCTCCTCAGATTTTCCCTTACCACCGGATATTACCCAACTCCTACTAACACAGGACTCCGTGTGGGACTGCCCTCTTCAG
	BChV_19.1_Gals	BChV-Gals-1	324	Gals	2020	TTTGCTTCAAAACGAACAGCGAACTACTAGTGACGAGCGAAAGACACTTGCCACTAAAAGAGAGATCATTCATAATCGGAAGATTTCTCACGCAAATCCCTCAACTCTTGCACCATTTCAAATATGGACACCAAGTTGAACAGTTCTTACGCTCTATTCTTTTTCAGCTCCCTAATCTTATTTGGAGCTCTTGGGACCATGGCACCATCTTATATGGTGACAGGCCCTTTACACGCGCCGAAGATCTCCTCAGATTTTCCCTTACCACCGGATATTACCCAACTCCTACTAACACAGGACTCCGTGTGGGACTGCCCTCTTCAG
	BChV_20.1_Gals	BChV-Gals-2	324	Gals	2020	TTTGCTTCAAAACGAACAGCGAACTACTAGTGACGAGCGAAAGACACTTGCCACTAAAAGAGAGATCATTCATAATCGGAAGATTTCTCACGCAAATCCCTCAACTCTTGCACCATTTCAAATATGGACACCAAGTTGAACAGTTCTTACGCTCTATTCTTTTTCAGCTCCCTAATCTTATTTGGAGCTCTTGGGACCATGGCACCATCTTATATGGTGACAGGCCCTTTACACGCGCCGAAGATCTCCTCAGATTTTCCCTTACCACCGGATATTACCCAACTCCTACTAACACAGGACTCCGTGTGGGACTGCCCTCTTCAG
	BChV_22.1_Gals	BChV-Gals-3	324	Gals	2020	TTTGCTTCAAAACGAACAGCGAACTACTAGTGACGAGCGAAAGACACTTGCCACTAAAAGAGAGATCATTCATAATCGGAAGATTTCTCACGCAAATCCCTCAACTCTTGCACCATTTCAAATATGGACACCAAGTTGAACAGTTCTTACGCTCTATTCTTTTTCAGCTCCCTAATCTTATTTGGAGCTCTTGGGACCATGGCACCATCTTATATGGTGACAGGCCCTTTACACGCGCCGAAGATCTCCTCAGATTTTCCCTTACCACCGGATATTACCCAACTCCTACTAACACAGGACTCCGTGTGGGACTGCCCTCTTCAG
	BChV_24.2_Gals	BChV-Gals-4	324	Gals	2020	TTTGCTTCAAAACGAACAGCGAACTACTAGTGACGAGCGAAAGACACTTGCCACTAAAAGAGAGATCATTCATAATCGGAAGATTTCTCACGCAAATCCCTCAACTCTTGCACCATTTCAAATATGGACACCAAGTTGAACAGTTCTTACGCTCTATTCTTTTTCAGCTCCCTAATCTTATTTGGAGCTCTTGGGACCATGGCACCATCTTATATGGTGACAGGCCCTTTACACGCGCCGAAGATCTCCTCAGATTTTCCCTTACCACCGGATATTACCCAACTCCTACTAACACAGGACTCCGTGTGGGACTGCCCTCTTCAG
	BChV_21.1_Gals	BChV-Gals-5	324	Gals	2020	TTTGCTTCAAAACGAACAGCGAACTACTAGTGACGAGCGAAAGACACTTGCCACTAAAAGAGAGATCATTCATAATCGGAAGATTTCTCACGCAAATCCCTCAACTCTTGCACCATTTCAAATATGGACACCAAGTTGAACAGTTCTTACGCTCTATTCTTTTTCAGCTCCCTAATCTTATTTGGAGCTCTTGGGACCATGGCACCATCTTATATGGTGACAGGCCCTTTATACGCGCCGAAGATCTCCTCAGATTTTCCCTTACCACCGGATATTACCCAACTCCTACTAACACAGGACTCCGTGTGGGACTGCCCTCTTCAG
	BChV_Haag	BChV-Haag-1	324	Haag	2020	TTTGCTTCAAAACGAACAGCGAACTACTAGTGACGAGCGAAAGACACTTGCCACTAAAAGAGAGATCATTCATAATCGGAAGATTCCTCACGCAAATCCCTCAACTCTTGCACCATTTCAAATATGGACACCAAGTTGAACAGTTCTTACGCTCTATTCTTTTTCAGCTCCCTAATCTTATTTGGAGCTCTTGGGACCATGGCACCATCTTATATGGTGACAGGCCCTTTACACGCGCCGAAGATCTCCTCAGATTTTCCCTTACCACCGGATATTACCCAACTCCTACTAACACAGGACTCCGTGTGGGACTGCCCTCTTCAG
	BChV_25.1_Ins	BChV-Ins-1	324	Ins	2020	TTTGCTTCAAAACGAACAGCGAACTACTAGTGACGAGCGAAAGACACTTGCCACTAAAAGAGAGATCATTCATAATCGGAAGATTTCTCACGCAAATCCCTCAACTCTTGCACCATTTCAAATATGGACACCAAGTTGAACAGTTCTTACGCTCTATTCTTTTTCAGCTCCCTAATCTTATTTGGAGCTCTTGGGACCATGGCACCATCTTATATGGTGACAGGCCCTTTACACGCGCCGAAGATCTCCTCAGATTTTCCCTTACCACCGGATATTACCCAACTCCTACTAACACAGGACTCCGTGTGGGACTGCCCTCTTCAG
	BChV_31.1_Ins	BChV-Ins-2	324	Ins	2020	TTTGCTTCAAAACGAACAGCGAACTACTAGTGACGAGCGAAAGACACTTGCCACTAAAAGAGAGATCATTCATAATCGGAAGATTTCTCACGCAAATCCCTCAACTCTTGCACCATTTCAAATATGGACACCAAGTTGAACAGTTCTTACGCTCTATTCTTTTTCAGCTCCCTAATCTTATTTGGAGCTCTTGGGACCATGGCACCATCTTATATGGTGACAGGCCCTTTACACGCGCCGAAGATCTCCTCAGATTTTCCCTTACCACCGGATATTACCCAACTCCTACTAACACAGGACTCCGTGTGGGACTGCCCTCTTCAG
	BChV_32.1_Ins	BChV-Ins-3	324	Ins	2020	TTTGCTTCAAAACGAACAGCGAACTACTAGTGACGAGCGAAAGACACTTGCCACTAAAAGAGAGATCATTCATAATCGGAAGATTTCTCACGCAAATCCCTCAACTCTTGCACCATTTCAAATATGGACACCAAGTTGAACAGTTCTTACGCTCTATTCTTTTTCAGCTCCCTAATCTTATTTGGAGCTCTTGGGACCATGGCACCATCTTATATGGTGACAGGCCCTTTACACGCGCCGAAGATCTCCTCAGATTTTCCCTTACCACCGGATATTACCCAACTCCTACTAACACAGGACTCCGTGTGGGACTGCCCTCTTCAG
	BChV_2537_Kappelen	BChV-Kappelen-1	324	Kappelen	2020	TTTGCTTCAAAACGAACAGCGAACTACTAGTGACGAGCGAAAGACACTTGCCACTAAAAGAGAGATCATTCATAATCGGAAGATTTCTCACGCAAATCCCTCAACTCTTGCACCATTTCAAATATGGACACCAAGTTGAACAGTTCTTACGCTCTATTCTTTTTCAGCTCCCTAATCTTATTTGGAGCTCTTGGGACCATGGCACCATCTTATATGGTGACAGGCCCTTTACACGCGCCGAAGATCTCCTCAGATTTTCCCTTACCACCGGATATTACCCAACTCCTACTAACACAGGACTCCGTGTGGGACTGCCCTCTTCAG
	BChV_2538_Kappelen	BChV-Kappelen-2	324	Kappelen	2020	TTTGCTTCAAAACGAACAGCGAACTACTAGTGACGAGCGAAAGACACTTGCCACTAAAAGAGAGATCATTCATAATCGGAAGATTTCTCACGCAAATCCCTCAACTCTTGCACCATTTCAAATATGGACACCAAGTTGAACAGTTCTTACGCTCTATTCTTTTTCAGCTCCCTAATCTTATTTGGAGCTCTTGGGACCATGGCACCATCTTATATGGTGACAGGCCCTTTACACGCGCCGAAGATCTCCTCAGATTTTCCCTTACCACCGGATATTACCCAACTCCTACTAACACAGGACTCCGTGTGGGACTGCCCTCTTCAG
	BChV_2543_Kiesen	BChV-Kiesen-1	324	Kiesen	2020	TTTGCTTCAAAACGAACAGCGAACTACTAGTGACGAGCGAAAGACACTTGCCACTAAAAGAGAGATCATTCATAATCGGAAGATTTCTCACGCAAATCCCTCAACTCTTGCACCATTTCAAATATGGACACCAAGTTGAACAGTTCTTACGCTCTATTCTTTTTCAGCTCCCTAATCTTATTTGGAGCTCTTGGGACCATGGCACCATCTTATATGGTGACAGGCCCTTTACACGCGCCGAAGATCTCCTCAGATTTTCCCTTACCACCGGATATTACCCAACTCCTACTAACACAGGACTCCGTGTGGGACTGCCCTCTTCAG
	BChV_2544_Kiesen	BChV-Kiesen-2	324	Kiesen	2020	TTTGCTTCAAAACGAACAGCGAACTACTAGTGACGAGCGAAAGACACTTGCCACTAAAAGAGAGATCATTCATAATCGGAAGATTTCTCACGCAAATCCCTCAACTCTTGCACCATTTCAAATATGGACACCAAGTTGAACAGTTCTTACGCTCTATTCTTTTTCAGCTCCCTAATCTTATTTGGAGCTCTTGGGACCATGGCACCATCTTATATGGTGACAGGCCCTTTACACGCGCCGAAGATCTCCTCAGATTTTCCCTTACCACCGGATATTACCCAACTCCTACTAACACAGGACTCCGTGTGGGACTGCCCTCTTCAG
	BChV_2545_Kiesen	BChV-Kiesen-3	324	Kiesen	2020	TTTGCTTCAAAACGAACAGCGAACTACTAGTGACGAGCGAAAGACACTTGCCACTAAAAGAGAGATCATTCATAATCGGAAGATTTCTCACGCAAATCCCTCAACTCTTGCACCATTTCAAATATGGACACCAAGTTGAACAGTTCTTACGCTCTATTCTTTTTCAGCTCCCTAATCTTATTTGGAGCTCTTGGGACCATGGCACCATCTTATATGGTGACAGGCCCTTTACACGCGCCGAAGATCTCCTCAGATTTTCCCTTACCACCGGATATTACCCAACTCCTACTAACACAGGACTCCGTGTGGGACTGCCCTCTTCAG
	BChV_29-2_Leuzigen	BChV-Leuzigen-1	324	Leuzigen	2020	TTTGCTTCAAAACGAACAGCGAACTACTAGTGACGAGCGAAAGACACTTGCCACTAAAAGAGAGATCATTCATAATCGGAAGATTTCTCACGCAAATCCCTCAACTCTTGCACCATTTCAAATATGGACACCAAGTTGAACAGTTCTTACGCTCTATTCTTTTTCAGCTCCCTAATCTTATTTGGAGCTCTTGGGACCATGGCACCATCTTATATGGTGACAGGCCCTTTACACGCGCCGAAGATCTCCTCAGATTTTCCCTTACCACCGGATATTACCCAACTCCTACTAACACAGGACTCCGTGTGGGACTGCCCTCTTCAG
	BChV_29-3_Leuzigen	BChV-Leuzigen-2	324	Leuzigen	2020	TTTGCTTCAAAACGAACAGCGAACTACTAGTGACGAGCGAAAKACACTTGCCACTAAAAGAGAGATCATTCATAATCGGAAGATTTCTCACGCAAATCCCTCAACTCTTGCACCATTTCAAATATGGACACCAAGTTGAACAGTTCTTACGCTCTATTCTTTTTCAGCTCCCTAATCTTATTTGGAGCTCTTGGGACCATGGCACCATCTTATATGGTGACAGGCCCTTTACACGCGCCGAAGATCTCCTCAGATTTTCCCTTACCACCGGATATTACCCAACTCCTACTAACACAGGACTCCGTGTGGGACTGCCCTCTTCAG
	BChV_2181_Lyssach	BChV-Lyssach-1	324	Lyssach	2020	TTTGCTTCAAAACGAACAGCGAACTACTAGTGACGAGCGAAAGACACTTGCCACTAAAAGAGAGATCATTCATAATCGGAAGATTTCTCACGCAAATCCCTCAACTCTTGCACCATTTCAAATATGGACACCAAGTTGAACAGTTCTTACGCTCTATTCTTTTTCAGCTCCCTAATCTTATTTGGAGCTCTTGGGACCATGGCACCATCTTATATGGTGACAGGCCCTTTACACGCGCCGAAGATCTCCTCAGATTTTCCCTTACCACCGGATATTACCCAACTCCTACTAACACAGGACTCCGTGTGGGACTGCCCTCTTCAG
	BChV_2183_Lyssach	BChV-Lyssach-2	324	Lyssach	2020	TTTGCTTCAAAACGAACAGCGAACTACTAGTGACGAGCGACAGATACTTGCCACTAAAAGAGAGATTATTCATAATCGGAAGATTTCTCACGCAAATCCCTCAACTTTTGTACCATTTTAAATATGGACACCAAGTTGAACAGTTCTTACGCTCTATTCTTTTTCAGCTCCCTAATCTTATTTGGAGCTCTTGGGACCATGGCACCATCTTATATGGTGACAGGCCCTTTACACGCGCCGAAGATCTCCTCAGATTTTCCCTTACCACCGGATATTACCCAACTCCTACTAACACAGGACTCCGTGTGGGACTGCCCTCTTCAG
	BChV_2166_Marnand	BChV-Marnand-1	324	Marnand	2020	TTTGCTTCAAAACGAACAGCGAACTACTAGTGACGAGCGAAAGACACTTGCCACTAAAAGAGAGATCATTCATAATCGGAAGATTTCTCACGCAAATCCCTCAACTCTTGCACCATTTCAAATATGGACACCAAGTTGAACAGTTCTTACGCTCTATTCTTTTTCAGCTCCCTAATCTTATTTGGAGCTCTTGGGACCATGGCACCATCTTATATGGTGACAGGCCCTTTACACGCGCCGAAGATCTCCTCAGATTTTCCCTTACCACCGGATATTACCCAACTCCTACTAACACAGGACTCCGTGTGGGACTGCCCTCTTCAG
	BChV_2.1_Moossedorf	BChV_Moosseedorf-1	324	Moossedorf	2020	TTTGCTTCAAAACGAACAGCGAACTACTAGTGACGAGCGAAAGACACTTGCCACTAAAAGAGAGATCATTCATAATCGGAAGATTTCTCACGCAAATCCCTCAACTCTTGCACCATTTCAAATATGGACACCAAGTTGAACAGTTCTTACGCTCTATTCTTTTTCAGCTCCCTAATCTTATTTGGAGCTCTTGGGACCATGGCACCATCTTATATGGTGACAGGCCCTTTACACGCGCCGAAGATCTCCTCAGATTTTCCCTTACCACCGGATATTACCCAACTCCTACTAACACAGGACTCCGTGTGGGACTGCCCTCTTCAG
	BChV_3.3_Moossedorf	BChV_Moosseedorf-2	324	Moossedorf	2020	TTTGCTTCAAAACGAACAGCGAACTACTAGTGACGAGCGAAAGACACTTGCCACTAAAAGAGAGATCATTCATAATCGGAAGATTTCTCACGCAAATCCCTCAACTCTTGCACCATTTCAAATATGGACACCAAGTTGAACAGTTCTTACGCTCTATTCTTTTTCAGCTCCCTAATCTTATTTGGAGCTCTTGGGACCATGGCACCATCTTATATGGTGACAGGCCCTTTACACGCGCCGAAGATCTCCTCAGATTTTCCCTTACCACCGGATATTACCCAACTCCTACTAACACAGGACTCCGTGTGGGACTGCCCTCTTCAG
	BChV_33.1_Moosseedorf	BChV_Moosseedorf-3	324	Moosseedorf	2020	TTTGCTTCAAAACGAACAGCGAACTACTAGTGACGAGCGAAAGACACTTGCCACTAAAAGAGAGATCATTCATAATCGGAAGATTTCTCACGCAAATCCCTCAACTCTTGCACCATTTCAAATATGGACACCAAGTTGAACAGTTCTTACGCTCTATTCTTTTTCAGCTCCCTAATCTTATTTGGAGCTCTTGGGACCATGGCACCATCTTATATGGTGACAGGCCCTTTACACGCGCCGAAGATCTCCTCAGATTTTCCCTTACCACCGGATATTACCCAACTCCTACTAACACAGGACTCCGTGTGGGACTGCCCTCTTCAG
	BChV_2540_Payerne	BChV-Payerne-1	324	Payerne	2020	TTTGCTTCAAAACGAACAGCGAACTACTAGTGACGAGCGAAAGACACTTGCCACTAAAAGAGAGATCATTCATAATCGGAAGATTTCTCACGCAAATCCCTCAACTCTTGCACCATTTCAAATATGGACACCAAGTTGAACAGTTCTTACGCTCTATTCTTTTTCAGCTCCCTAATCTTATTTGGAGCTCTTGGGACCATGGCACCATCTTATATGGTGACAGGCCCTTTACACGCGCCGAAGATCTCCTCAGATTTTCCCTTACCACCGGATATTACCCAACTCCTACTAACACAGGACTCCGTGTGGGACTGCCCTCTTCAG
	BChV_2542_Payerne	BChV-Payerne-2	324	Payerne	2020	TTTGCTTCAAAACGAACAGCGAACTACTAGTGACGAGCGAAAGACACTTGCCACTAAAAGAGAGATCATTCATAATCGGAAGATTTCTCACGCAAATCCCTCAACTCTTGCACCATTTCAAATATGGACACCAAGTTGAACAGTTCTTACGCTCTATTCTTTTTCAGCTCCCTAATCTTATTTGGAGCTCTTGGGACCATGGCACCATCTTATATGGTGACAGGCCCTTTACACGCGCCGAAGATCTCCTCAGATTTTCCCTTACCACCGGATATTACCCAACTCCTACTAACACAGGACTCCGTGTGGGACTGCCCTCTTCAG
	BChV_2541_Payerne	BChV-Payerne-3	324	Payerne	2020	TTTGCTTCAAAACGAACAGCGAACTACTAGTGACGAGCGAAAGACACTTGCCACTAAAAGAGAGATCATTCATAATCGGAAGATTTCTCACGCAAATCCCTCAACTCTTGCACCATTTCAAATATGGACACCAAGTTGAACAGTTCTTACGCTCTATTCTTTTTCAGCTCCCTAATCTTATTTGGAGCTCTTGGGACCATGGCACCATCTTATATGGTGACAGGCCCTTTATACGCGCCGAAAATCTCCTCAGATTTTCCCTTACCACCGGATATTACCCAACTCCTACTAACACAGGACTCCGTGTGGGACTGCCCTCTTCAG
	BChV_2168_Penthalaz	BChV-Penthalaz-1	324	Penthalaz	2020	TTTGCTTCAAAACGAACAGCGAACTACTAGTGACGAGCGAAAGACACTTGCCACTAAAAGAGAGATCATTCATAATCGGAAGATTTCTCACGCAAATCCCTCAACTCTTGCACCATTTCAAATATGGACACCAAGTTGAACAGTTCTTACGCTCTATTCTTTTTCAGCTCCCTAATCTTATTTGGAGCTCTTGGGACCATGGCACCATCTTATATGGTGACAGGCCCTTTACACGCGCCGAAGATCTCCTCAGATTTTCCCTTACCACCGGATATTACCCAACTCCTACTAACACAGGACTCCGTGTGGGACTGCCCTCTTCAG
	BChV_2167_Penthalaz	BChV-Penthalaz-2	324	Penthalaz	2020	TTTGCTTCAAAACGAACAGCGAACTACTAGTGACGAGCGAAAGACACTTGCCACTAAAAGAGAGATCATTCATAATCGGAAGATTTCTCACGCAAATCCCTCAACTCTTGCACCATTTCAAATATGGACACCAAGTTGAACAGTTCTTACGCTCTATTCTTTTTCAGCTCCCTAATCTTATTTGGAGCTCTTGGGACCATGGCACCATCTTATATGGTGACAGGCCCTTTATACGCGCCGAAGATCTCCTCAGATTTTCCCTTACCACCGGATATTACCCAACTCCTACTAACACAGGACTCCGTGTGGGACTGCCCTCTTCAG
	BChV_2162_Senn	BChV-Senn-1	324	Senn	2020	TTTGCTTCAAAACGAACAGCGAACTACTAGTGACGAGCGAAAGACACTTGCCACTAAAAGAGAGATCATTCATAATCGGAAGATTCCTCACGCAAATCCCTCAACTCTTGCACCATTTCAAATATGGACACCAAGTTGAACAGTTCTTACGCTCTATTCTTTTTCAGCTCCCTAATCTTATTTGGAGCTCTTGGGACCATGGCACCATCTTATATGGTGACAGGCCCTTTACACGCGCCGAAGATCTCCTCAGATTTTCCCTTACCACCGGATATTACCCAACTCCTACTAACACAGGACTCCGTGTGGGACTGCCCTCTTCAG
	BChV_2161_Senn	BChV-Senn-2	324	Senn	2020	TTTGCTTCAAAACGAACAGCGAACTACTAGTGACGAGCGAAAGACACTTGCCACTAGAAGAGAGATCATTCATAATCGGAAGATTCCTCACGCAAATCCCTCAACTCTTGCACCATTTCAAATATGGACACCAAGTTGAACAGTTCTTACGCTCTATTCTTTTTCAGCTCCCTAATCTTATTTGGAGCTCTTGGGACCATGGCACCATCTTATATGGTGACAGGCCCTTTACACGCGCCGAAGATCTCCTCAGATTTTCCCTTACCACCGGATATTACCCAACTCCTACTAACACAGGACTCCGTGTGGGACTGCCCTCTTCAG
	BChV_Sins/Alikon	BChV-Sins/Alikon-1	324	Sins/Alikon	2020	TTTGCTTCAAAACGAACAGCGAACTACTAGTGACGAGCGAAAGACACTTGCCACTAAAAGAGAGATCATTCATAATCGGAAGATTTCTCACGCAAATCCCTCAACTCTTGCACCATTTCAAATATGGACACCAAGTTGAACAGTTCTTACGCTCTATTCTTTTTCAGCTCCCTAATCTTATTTGGAGCTCTTGGGACCATGGCACCATCTTATATGGTGACAGGCCCTTTACACGCGCCGAAGATCTCCTCAGATTTTCCCTTACCACCGGATATTACCCAACTCCTACTAACACAGGACTCCGTGTGGGACTGCCCTCTTCAG
	BChV_13-3_Suberg	BChV-Suberg-1	324	Suberg	2020	TTTGCTTCAAAACGAACAGCGAACTACTAGTGACGAGCGAAAGACACTTGCCACTAAAAGAGAGATCATTCATAATCGGAAGATTTCTCACGCAAATCCCTCAACTCTTGCACCATTTCAAATATGGACACCAAGTTGAACAGTTCTTACGCTCTATTCTTTTTCAGCTCCCTAATCTTATTTGGAGCTCTTGGGACCATGGCACCATCTTATATGGTGACAGGCCCTTTACACGCGCCGAAGATCTCCTCAGATTTTCCCTTACCACCGGATATTACCCAACTCCTACTAACACAGGACTCCGTGTGGGACTGCCCTCTTCAG
	BChV_14-2_Suberg	BChV-Suberg-2	324	Suberg	2020	TTTGCTTCAAAACGAACAGCGAACTACTAGTGACGAGCGAAAGACACTTGCCACTAAAAGAGAGATCATTCATAATCGGAAGATTTCTCACGCAAATCCCTCAACTCTTGCACCATTTCAAATATGGACACCAAGTTGAACAGTTCTTACGCTCTATTCTTTTTCAGCTCCCTAATCTTATTTGGAGCTCTTGGGACCATGGCACCATCTTATATGGTGACAGGCCCTTTACACGCGCCGAAGATCTCCTCAGATTTTCCCTTACCACCGGATATTACCCAACTCCTACTAACACAGGACTCCGTGTGGGACTGCCCTCTTCAG
	BChV_13-1_Suberg	BChV-Suberg-3	324	Suberg	2020	TTTGCTTCAAAACGAACAGCGAACTACTAGTGACGAGCGAAAGACACTTGCCACTAAAAGAGAGATCATTCATAATCGGAAGATTTCTCACGCAAATCCCTCAACTCTTGCACCATTTCAAATATGGACACCAAGTTGAACAGTTCTTACGCTCTATTCTTTTTCAGCTCCCTAATCTTATTTGGAGCTCTTGGGACCATGGCACCATCTTATATGGTGACAGGCCCTTTATACGCGCCGAAGATCTCCTCAGATTTTCCCTTACCACCGGATATTACCCAACTCCTACTAACACAGGACTCCGTGTGGGACTGCCCTCTTCAG
	BChV_2462_Vicques	BChV-Vicques-1	324	Vicques	2020	TTTGCTTCAAAACGAACAGCGAACTACTAGTGACGAGCGACAGACACTTGCCACTAAAAGAGAGATCATTCATAATCGGAAGATTTCTCACGCAAATCCCTCAACTTTTGTACCATTTTAAATATGGACACCAAGTTGAACAGTTCTTACGCTCTATTCTTTTTCAGCTCCCTAATCTTATTTGGAGCTCTTGGGACCATGGCACCATCTTATATGGTGACAGGCCCTTTACACGCRCCGAAGATCTCCTCAGATTTTCCCTTACCACCGGATATTACCCAACTCCTACTAACACAGGACTCCGTGTGGGACTGCCCTCTTCAG
	BChV_2464_Vicques	BChV-Vicques-2	324	Vicques	2020	TTTGCTTCAAAACGAACAGCGAACTACTAGTGACGAGCGACAGACACTTGCCACTAAAAGAGAGATCATTCATAATCGGAAGATTTCTCACGCAAATCCCTCAACTTTTGTACCATTTTAAATATGGACACCAAGTTGAACAGTTCTTACGCTCTATTCTTTTTCAGCTCCCTAATCTTATTTGGAGCTCTTGGGACCATGGCACCATCTTATATGGTGACAGGCCCTTTACACGCRCCGAAGATCTCCTCAGATTTTCCCTTACCACCGGATATTACCCAACTCCTACTAACACAGGACTCCGTGTGGGACTGCCCTCTTCAG
BYV short	Accession		size	origin	collection date	sequence
	BYV_2140_Changins_(VD)	BYV-Changins-1	587	Changins	2020	TCTGTTGGAAAACGAAACTTTAGCCTCGATGGCTAAATCTTCCTTTTCTGATATAGGGGGCTGCCCGCTTTTTCACATAAAGAGGGGGAGCACAGATTACCACGTGTGCAGACCGATTTACGACATGAAGGACGCTCAACGAAGAGTTTCGAGGGAACTCCAAGCGAGAGGGCTAGTGGAAAACCTTTCCCGCGAACAACTTGTTGAAGCTCAGGCGCGCGTTTCGGTGTGCCCTCACACTCTCGGCAATTGTAACGTGAAAAGCGACGTGCTGATCATGGTGCAGGTTTACGACGCTTCTTTGAACGAAATTGCGTCGGCGATGGTCCTAAAGGAATCGAAAGTCGCTTACCTCACCATGGTGACTCCGGGCGAACTTCTAGATGAACGTGAAGCCTT…
	BYV_2139_Changins_(VD)	BYV-Changins-2	587	Changins	2020	TCTGTTGGAAAACGAAACTTTAGCCTCGATGGCTAAATCTTCCTTTTCTGATATAGGGGGCTGCCCGCTTTTTCACATAAAGAGGGGGAGCACAGATTACCACGTGTGCAGACCGATTTACGACATGAAGGACGCTCAACGAAGAGTTTCGAGGGAACTCCAAGCGAGAGGGCTAGTGGAAAACCTTTCCCGCGAACAACTTGTTGAAGCTCAGGCGCGCGTTTCGGTGTGCCCTCACACTCTCGGCAATTGTAACGTGAAAAGCGACGTGCTGATCATGGTGCAGGTTTACGACGCTTCTTTGAACGAAATTGCGTCGGCGATGGTCCTAAAGGAATCGAAAGTCGCTTACCTCACCATGGTGACTCCGGGCGAACTTCTAGATGAACGTGAAGCCTT…
	BYV_2546_Changins_(VD)	BYV-Changins-3	587	Changins	2020	TCTGTTGGAAAACGAAACTTTAGCCTCGATGGCTAAATCTTCCTTTTCTGATATAGGGGGCTGCCCGCTTTTTCACATAAAGAGGGGGAGCACAGATTACCACGTGTGCAGACCGATTTACGACATGAAGGACGCTCAACGAAGAGTTTCGAGGGAACTCCAAGCGAGAGGGCTAGTGGAAAACCTTTCCCGCGAACAACTTGTTGAAGCTCAGGCGCGCGTTTCGGTGTGCCCTCACACTCTCGGCAATTGTAACGTGAAAAGCGACGTGCTGATCATGGTGCAGGTTTACGACGCTTCTTTGAACGAAATTGCGTCGGCGATGGTCCTAAAGGAATCGAAAGTCGCTTACCTCACCATGGTGACTCCGGGCGAACTTCTAGATGAACGTGAAGCCTT…
	BYV_2547_Changins_(VD)	BYV-Changins-4	587	Changins	2020	TCTGTTGGAAAACGAAACTTTAGCCTCGATGGCTAAATCTTCCTTTTCTGATATAGGGGGCTGCCCGCTTTTTCACATAAAGAGGGGGAGCACAGATTACCACGTGTGCAGACCGATTTACGACATGAAGGACGCTCAACGAAGAGTTTCGAGGGAACTCCAAGCGAGAGGGCTAGTGGAAAACCTTTCCCGCGAACAACTTGTTGAAGCTCAGGCGCGCGTTTCGGTGTGTCCTCACACTCTCGGCAATTGTAACGTGAAAAGCGACGTGCTGATCATGGTGCAGGTTTACGACGCTTCTTTGAACGAAATTGCGTCGGCGATGGTCCTAAAGGAATCGAAAGTCGCTTACCTCACCATGGTGACTCCGGGCGAACTTCTAGATGAACGTGAAGCCTT…
	BYV_2548_Changins_(VD)	BYV-Changins-5	587	Changins	2020	TCTGTTGGAAAACGAAACTTTAGCCTCGATGGCTAAATCTTCCTTTTCTGATATAGGGGGCTGCCCGCTTTTTCACATAAAGAGGGGGAGCACAGATTACCACGTGTGCAGACCGATTTACGACATGAAGGACGCTCAACGAAGAGTTTCGAGGGAACTCCAAGCGAGAGGGCTAGTGGAAAACCTTTCCCGCGAACAACTTGTTGAAGCTCAGGCGCGCGTTTCGGTGTGTCCTCACACTCTCGGCAATTGTAACGTGAAAAGCGACGTGCTGATCATGGTGCAGGTTTACGACGCTTCTTTGAACGAAATTGCGTCGGCGATGGTCCTAAAGGAATCGAAAGTCGCTTACCTCACCATGGTGACTCCGGGCGAACTTCTAGATGAACGTGAAGCCTT…
	BYV_2165_Marnand?_(VD)	BYV-Marnand-1	587	Marnand	2020	TCTGTTGGAAAACGAAACTTTAGCCTCGATGGCTAAATCTTCCTTTTCTGATATAGGGGGCTGCCCGCTTTTTCACATAAAGAGGGGGAGCACAGATTACCACGTGTGCAGACCGATTTACGACATGAAGGACGCTCAACGAAGAGTTTCGAGGGAACTCCAAGCGAGAGGGCTAGTGGAAAACCTTTCCCGCGAACAACTTGTTGAAGCTCAGGCGCGCGTTTCGGTGTGCCCTCACACTCTCGGCAATTGTAACGTGAAAAGCGACGTGCTGATCATGGTGCAGGTTTACGACGCTTCTTTGAACGAAATTGCGTCGGCGATGGTCCTAAAGGAATCGAAAGTCGCTTACCTCACCATGGTGACTCCGGGCGAACTTCTAGATGAACGTGAAGCCTT…
	BYV_2166_Marnand?_(VD)	BYV-Marnand-2	587	Marnand	2020	TCTGTTGGAAAACGAAACTTTAGCCTCGATGGCTAAATCTTCCTTTTCTGATATAGGGGGCTGCCCGCTTTTTCACATAAAGAGGGGGAGCACAGATTACCACGTGTGCAGACCGATTTACGACATGAAGGACGCTCAACGAAGAGTTTCGAGGGAACTCCAAGCGAGAGGGCTAGTGGAAAACCTTTCCCGCGAACAACTTGTTGAAGCTCAGGCGCGCGTTTCGGTGTGCCCTCACACTCTCGGCAATTGTAACGTGAAAAGCGACGTGCTGATCATGGTGCAGGTTTACGACGCTTCTTTGAACGAAATTGCGTCGGCGATGGTCCTAAAGGAATCGAAAGTCGCTTACCTCACCATGGTGACTCCGGGCGAACTTCTAGATGAACGTGAAGCCTT…
	BYV_2534_Marnand_(VD)	BYV-Marnand-3	587	Marnand	2020	TCTGTTGGAAAACGAAACTTTAGCCTCGATGGCTAAATCTTCCTTTTCTGATATAGGGGGCTGCCCGCTTTTTCACATAAAGAGGGGGAGCACAGATTACCACGTGTGCAGACCGATTTACGACATGAAGGACGCTCAACGAAGAGTTTCGAGGGAACTCCAAGCGAGAGGGCTAGTGGAAAACCTTTCCCGCGAACAACTTGTTGAAGCTCAGGCGCGCGTTTCGGTGTGCCCTCACACTCTCGGCAATTGTAACGTGAAAAGCGACGTGCTGATCATGGTGCAGGTTTACGACGCTTCTTTGAACGAAATTGCGTCGGCGATGGTCCTAAAGGAATCGAAAGTCGCTTACCTCACCATGGTGACTCCGGGCGAACTTCTAGATGAACGTGAAGCCTT…
	BYV_2535_Marnand_(VD)	BYV-Marnand-4	587	Marnand	2020	TCTGTTGGAAAACGAAACTTTAGCCTCGATGGCTAAATCTTCCTTTTCTGATATAGGGGGCTGCCCGCTTTTTCACATAAAGAGGGGGAGCACAGATTACCACGTGTGCAGACCGATTTACGACATGAAGGACGCTCAACGAAGAGTTTCGAGGGAACTCCAAGCGAGAGGGCTAGTGGAAAACCTTTCCCGCGAACAACTTGTTGAAGCTCAGGCGCGCGTTTCGGTGTGCCCTCACACTCTCGGCAATTGTAACGTGAAAAGCGACGTGCTGATCATGGTGCAGGTTTACGACGCTTCTTTGAACGAAATTGCGTCGGCGATGGTCCTAAAGGAATCGAAAGTCGCTTACCTCACCATGGTGACTCCGGGCGAACTTCTAGATGAACGTGAAGCCTT…
	BYV_2536_Marnand_(VD)	BYV-Marnand-5	587	Marnand	2020	TCTGTTGGAAAACGAAACTTTAGCCTCGATGGCTAAATCTTCCTTTTCTGATATAGGGGGCTGCCCGCTTTTTCACATAAAGAGGGGGAGCACAGATTACCACGTGTGCAGACCGATTTACGACATGAAGGACGCTCAACGAAGAGTTTCGAGGGAACTCCAAGCGAGAGGGCTAGTGGAAAACCTTTCCCGCGAACAACTTGTTGAAGCTCAGGCGCGCGTTTCGGTGTGCCCTCACACTCTCGGCAATTGTAACGTGAAAAGCGACGTGCTGATCATGGTGCAGGTTTACGACGCTTCTTTGAACGAAATTGCGTCGGCGATGGTCTTAAAGGAATCGAAAGTCGCTTACCTCACCATGGTGACTCCGGGCGAACTTCTAGATGAACGTGAAGCCTT…
	BYV_2137_Payerne_(VD)	BYV-Payerne-1	587	Payerne	2020	TCTGTTGGAAAACGAAACTTTAGCCTCGATGGCTAAATCTTCCTTTTCTGATATAGGGGGCTGCCCGCTTTTTCACATAAAGAGGGGGAGCACAGATTACCACGTGTGCAGACCGATTTACGACATGAAGGACGCTCAACGAAGAGTTTCGAGGGAACTCCAAGCGAGAGGGCTAGTGGAAAACCTTTCCCGCGAACAACTTGTTGAAGCTCAGGCGCGCGTTTCGGTGTGCCCTCACACTCTCGGCAATTGTAACGTGAAAAGCGACGTGCTGATCATGGTGCAGGTTTACGACGCTTCTTTGAACGAAATTGCGTCGGCGATGGTCCTAAAGGAATCGAAAGTCGCTTACCTCACCATGGTGACTCCGGGCGAACTTCTAGATGAACGTGAAGCCTT…
	BYV_2540_Payerne_(VD)	BYV-Payerne-2	587	Payerne	2020	TCTGTTGGAAAACGAAACTTTAGCCTCGATGGCTAAATCTTCCTTTTCTGATATAGGGGGCTGCCCGCTTTTTCACATAAAGAGGGGGAGCACAGATTACCACGTGTGCAGACCGATTTACGACATGAAGGACGCTCAACGAAGAGTTTCGAGGGAACTCCAAGCGAGAGGGCTAGTGGAAAACCTTTCCCGCGAACAACTTGTTGAAGCTCAGGCGCGCGTTTCGGTGTGCCCTCACACTCTCGGCAATTGTAACGTGAAAAGCGACGTGCTGATCATGGTGCAGGTTTACGACGCTTCTTTGAACGAAATTGCGTCGGCGATGGTCCTAAAGGAATCGAAAGTCGCTTACCTCACCATGGTGACTCCGGGCGAACTTCTAGATGAACGTGAAGCCTT…
	BYV_2541_Payerne_(VD)_	BYV-Payerne-3	587	Payerne	2020	TCTGTTGGAAAACGAAACTTTAGCCTCGATGGCTAAATCTTCCTTTTCTGATATAGGGGGCTGCCCGCTTTTTCACATAAAGAGGGGGAGCACAGATTACCACGTGTGCAGACCGATTTACGACATGAAGGACGCTCAACGAAGAGTTTCGAGGGAACTCCAAGCGAGAGGGCTAGTGGAAAACCTTTCCCGCGAACAACTTGTTGAAGCTCAGGCGCGCGTTTCGGTGTGCCCTCACACTCTCGGCAATTGTAACGTGAAAAGCGACGTGCTGATCATGGTGCAGGTTTACGACGCTTCTTTGAACGAAATTGCGTCGGCGATGGTCCTAAAGGAATCGAAAGTCGCTTACCTCACCATGGTGACTCCGGGCGAACTTCTAGATGAACGTGAAGCCTT…
	BYV_2167_Penthalaz_(VD)	BYV-Penthalaz-1	587	Penthalaz	2020	TCTGTTGGAAAACGAAACTTTAGCCTCGATGGCTAAATCTTCCTTTTCTGATATAGGGGGCTGCCCGCTTTTTCACATAAAGAGGGGGAGCACAGATTACCACGTGTGCAGACCGATTTACGACATGAAGGACGCTCAACGAAGAGTTTCGAGGGAACTCCAAGCGAGAGGGCTAGTGGAAAACCTTTCCCGCGAACAACTTGTTGAAGCTCAGGCGCGCGTTTCGGTGTGCCCTCACACTCTCGGCAATTGTAACGTGAAAAGCGACGTGCTGATCATGGTGCAGGTTTACGACGCTTCTTTGAACGAAATTGCGTCGGCGATGGTCCTAAAGGAATCGAAAGTCGCTTACCTCACCATGGTGACTCCGGGCGAACTTCTAGATGAACGTGAAGCCTT…
	BYV_2168_Penthalaz_(VD)	BYV-Penthalaz-2	587	Penthalaz	2020	TCTGTTGGAAAACGAAACTTTAGCCTCGATGGCTAAATCTTCCTTTTCTGATATAGGGGGCTGCCCGCTTTTTCACATAAAGAGGGGGAGCACAGATTACCACGTGTGCAGACCGATTTACGACATGAAGGACGCTCAACGAAGAGTTTCGAGGGAACTCCAAGCGAGAGGGCTAGTGGAAAACCTTTCCCGCGAACAACTTGTTGAAGCTCAGGCGCGCGTTTCGGTGTGCCCTCACACTCTCGGCAATTGTAACGTGAAAAGCGACGTGCTGATCATGGTGCAGGTTTACGACGCTTCTTTGAACGAAATTGCGTCGGCGATGGTCCTAAAGGAATCGAAAGTCGCTTACCTCACCATGGTGACTCCGGGCGAACTTCTAGATGAACGTGAAGCCTT…
	BYV_2163_Alle_(JU)	BYV-Alle-1	587	Alle	2020	TCTGTTGGAAAACGAAACTTTAGCCTCGATGGCTAAATCTTCCTTTTCTGATATAGGGGGCTGCCCGCTTTTTCACATAAAGAGGGGGAGCACAGATTACCACGTGTGCAGACCGATTTACGACATGAAGGACGCTCAACGAAGAGTTTCGAGGGAACTCCAAGCGAGAGGGCTAGTGGAAAACCTTTCCCGCGAACAACTTGTTGAAGCTCAGGCGCGCGTTTCGGTGTGCCCTCACACTCTCGGCAATTGTAACGTGAAAAGCGACGTGCTGATCATGGTGCAGGTTTACGACGCTTCTTTGAACGAAATTGCGTCGGCGATGGTCCTAAAGGAATCGAAAGTCGCTTACCTCACCATGGTGACTCCGGGCGAACTTCTAGATGAACGTGAAGCCTT…
	BYV_2466_Alle_(JU)	BYV-Alle-2	587	Alle	2020	TCTGTTGGAAAACGAAACTTTAGCCTCGATGGCTAAATCTTCCTTTTCTGATATAGGGGGCTGCCCGCTTTTTCACATAAAGAGGGGGAGCACAGATTACCACGTGTGCAGACCGATTTACGACATGAAGGACGCTCAACGAAGAGTTTCGAGGGAACTCCAAGCGAGAGGGCTAGTGGAAAACCTTTCCCGCGAACAACTTGTTGAAGCTCAGGCGCGCGTTTCGGTGTGCCCTCACACTCTCGGCAATTGTAACGTGAAAAGCGACGTGCTGATCATGGTGCAGGTTTACGACGCTTCTTTGAACGAAATTGCGTCGGCGATGGTCCTAAAGGAATCGAAAGTCGCTTACCTCACCATGGTGACTCCGGGCGAACTTCTAGATGAACGTGAAGCCTT…
	BYV_2462_Vicques_(JU)	BYV-Vicques-1	587	Vicques	2020	TCTGTTGGAAAACGAAACTTTAGCCTCGATGGCTAAATCTTCCTTTTCTGATATAGGGGGCTGCCCGCTTTTTCACATAAAGAGGGGGAGCACAGATTACCACGTGTGCAGACCGATTTACGACATGAAGGACGCTCAACGAAGAGTTTCGAGGGAACTCCAAGCGAGAGGGCTAGTGGAAAACCTTTCCCGCGAACAACTTGTTGAAGCTCAGGCGCGCGTTTCGGTGTGCCCTCACACTCTCGGCAATTGTAACGTGAAAAGCGACGTGCTGATCATGGTGCAGGTTTACGACGCTTCTTTGAACGAAATTGCGTCGGCGATGGTCCTAAAGGAATCGAAAGTCGCTTACCTCACCATGGTGACTCCGGGCGAACTTCTAGATGAACGTGAAGCCTT…
	BYV_2464_Vicques_(JU)	BYV-Vicques-2	587	Vicques	2020	TCTGTTGGAAAACGAAACTTTAGCCTCGATGGCTAAATCTTCCTTTTCTGATATAGGGGGCTGCCCGCTTTTTCACATAAAGAGGGGGAGCACAGATTACCACGTGTGCAGACCGATTTACGACATGAAGGACGCTCAACGAAGAGTTTCGAGGGAACTCCAAGCGAGAGGGCTAGTGGAAAACCTTTCCCGCGAACAACTTGTTGAAGCTCAGGCGCGCGTTTCGGTGTGCCCTCACACTCTCGGCAATTGTAACGTGAAAAGCGACGTGCTGATCATGGTGCAGGTTTACGACGCTTCTTTGAACGAAATTGCGTCGGCGATGGTCCTAAAGGAATCGAAAGTCGCTTACCTCACCATGGTGACTCCGGGCGAACTTCTAGATGAACGTGAAGCCTT…
	BYV_2465_Vicques_(JU)	BYV-Vicques-3	587	Vicques	2020	TCTGTTGGAAAACGAAACTTTAGCCTCGATGGCTAAATCTTCCTTTTCTGATATAGGGGGCTGCCCGCTTTTTCACATAAAGAGGGGGAGCACAGATTACCACGTGTGCAGACCGATTTACGACATGAAGGACGCTCAACGAAGAGTTTCGAGGGAACTCCAAGCGAGAGGGCTAGTGGAAAACCTTTCCCGCGAACAACTTGTTGAAGCTCAGGCGCGCGTTTCGGTGTGCCCTCACACTCTCGGCAATTGTAACGTGAAAAGCGACGTGCTGATCATGGTGCAGGTTTACGACGCTTCTTTGAACGAAATTGCGTCGGCGATGGTCCTAAAGGAATCGAAAGTCGCTTACCTCACCATGGTGACTCCGGGCGAACTTCTAGATGAACGTGAAGCCTT…
	BYV_8-3_Fräschels_(FR)	BYV-Fräschels-1	587	Fräschels	2020	TCTGTTGGAAAACGAAACTTTAGCCTCGATGGCTAAATCCTCCTTTTCTGATATAGGGGGCTGCCCGCTTTTTCACATAAAGAGGGGGAGCACAGATTACCACGTGTGCAGACCGATTTACGACATGAAGGACGCTCAACGAAGAGTTTCGAGGGAACTCCAAGCGAGAGGGCTAGTGGAAAACCTTTCCCGCGAACAACTTGTTGAAGCTCAGGCGCGCGTTTCGGTGTGCCCTCACACTCTCGGCAATTGTAACGTGAAAAGCGACGTGCTGATCATGGTGCAGGTTTACGACGCTTCTTTGAACGAAATTGCGTCGGCGATGGTCCTAAAGGAATCGAAAGTCGCTTACCTCACCATGGTGACTCCGGGCGAACTTCTAGATGAACGTGAAGCCTT…
	BYV_9-1_Fräschels_(FR)	BYV-Fräschels-2	587	Fräschels	2020	TCTGTTGGAAAACGAAACTTTAGCCTCGATGGCTAAATCTTCCTTTTCTGATATAGGGGGCTGCCCGCTTTTTCACATAAAGAGGGGGAGCACAGATTACCACGTGTGCAGACCGATTTACGACATGAAGGACGCTCAACGAAGAGTTTCGAGGGAACTCCAAGCGAGAGGGCTAGTGGAAAACCTTTCCCGCGAACAACTTGTTGAAGCTCAGGCGCGCGTTTCGGTGTGCCCTCACACTCTCGGCAATTGTAACGTGAAAAGCGACGTGCTGATCATGGTGCAGGTTTACGACGCTTCTTTGAACGAAATTGCGTCGGCGATGGTCCTAAAGGAATCGAAAGTCGCTTACCTCACCATGGTGACTCCGGGCGAACTTCTAGATGAACGTGAAGCCTT…
	BYV_9-2_Fräschels_(FR)	BYV-Fräschels-3	587	Fräschels	2020	TCTGTTGGAAAACGAAACTTTAGCCTCGATGGCTAAATCTTCCTTTTCTGATATAGGGGGCTGCCCGCTTTTTCACATAAAGAGGGGGAGCACAGATTACCACGTGTGCAGACCGATTTACGACATGAAGGACGCTCAACGAAGAGTTTCGAGGGAACTCCAAGCGAGAGGGCTAGTGGAAAACCTTTCCCGCGAACAACTTGTTGAAGCTCAGGCGCGCGTTTCGGTGTGCCCTCACACTCTCGGCAATTGTAACGTGAAAAGCGACGTGCTGATCATGGTGCAGGTTTACGACGCTTCTTTGAACGAAATTGCGTCGGCGATGGTCCTAAAGGAATCGAAAGTCGCTTACCTCACCATGGTGACTCCGGGCGAACTTCTAGATGAACGTGAAGCCTT…
	BYV_16-1_Buetigen_(BE)	BYV-Buetigen-1	587	Buetigen	2020	TCTGTTGGAAAACGAAACTTTAGCCTCGATGGCTAAATCTTCCTTTTCTGATATAGGGGGCTGCCCGCTTTTTCACATAAAGAGGGGGAGCACAGATTACCACGTGTGCAGACCGATTTACGACATGAAGGACGCTCAACGAAGAGTTTCGAGGGAACTCCAAGCGAGAGGGCTAGTGGAAAACCTTTCCCGCGAACAACTTGTTGAAGCTCAGGCGCGCGTTTCGGTGTGCCCTCACACTCTCGGCAATTGTAACGTGAAAAGCGACGTGCTGATCATGGTGCAGGTTTACGACGCTTCTTTGAACGAAATTGCGTCGGCGATGGTCCTAAAGGAATCGAAAGTCGCTTACCTCACCATGGTGACTCCGGGCGAACTTCTAGATGAACGTGAAGCCTT…
	BYV_16-2_Buetigen_(BE)	BYV-Buetigen-2	587	Buetigen	2020	TCTGTTGGAAAACGAAACTTTAGCCTCGATGGCTAAATCTTCCTTTTCTGATATAGGGGGCTGCCCGCTTTTTCACATAAAGAGGGGGAGCACAGATTACCACGTGTGCAGACCGATTTACGACATGAAGGACGCTCAACGAAGAGTTTCGAGGGAACTCCAAGCGAGAGGGCTAGTGGAAAACCTTTCCCGCGAACAACTTGTTGAAGCTCAGGCGCGCGTTTCGGTGTGCCCTCACACTCTCGGCAATTGTAACGTGAAAAGCGACGTGCTGATCATGGTGCAGGTTTACGACGCTTCTTTGAACGAAATTGCGTCGGCGATGGTCCTAAAGGAATCGAAAGTCGCTTACCTCACCATGGTGACTCCGGGCGAACTTCTAGATGAACGTGAAGCCTT…
	BYV_19.1_Gals_(BE)	BYV-Gals-1	587	Gals	2020	TCTGTTGGAAAACGAAACTTTAGCCTCGATGGCTAAATCTTCCTTTTCTGATATAGGGGGCTGCCCGCTTTTTCACATAAAGAGGGGGAGCACAGATTACCACGTGTGCAGACCGATTTACGACATGAAGGACGCTCAACGAAGAGTTTCGAGGGAACTCCAAGCGAGAGGGCTAGTGGAAAACCTTTCCCGCGAACAACTTGTTGAAGCTCAGGCGCGCGTTTCGGTGTGCCCTCACACTCTCGGCAATTGTAACGTGAAAAGCGACGTGCTGATCATGGTGCAGGTTTACGACGCTTCTTTGAACGAAATTGCGTCGGCGATGGTCCTAAAGGAATCGAAAGTCGCTTACCTCACCATGGTGACTCCGGGCGAACTTCTAGATGAACGTGAAGCCTT…
	BYV_20.1_Gals_(BE)	BYV-Gals-2	587	Gals	2020	TCTGTTGGAAAACGAAACTTTAGCCTCGATGGCTAAATCTTCCTTTTCTGATATAGGGGGCTGCCCGCTTTTTCACATAAAGAGGGGGAGCACAGATTACCACGTGTGCAGACCGATTTACGACATGAAGGACGCTCAACGAAGAGTTTCGAGGGAACTCCAAGCGAGAGGGCTAGTGGAAAACCTTTCCCGCGAACAACTTGTTGAAGCTCAGGCGCGCGTTTCGGTGTGCCCTCACACTCTCGGCAATTGTAACGTGAAAAGCGACGTGCTGATCATGGTGCAGGTTTACGACGCTTCTTTGAACGAAATTGCGTCGGCGATGGTCCTAAAGGAATCGAAAGTCGCTTACCTCACCATGGTGACTCCGGGCGAACTTCTAGATGAACGTGAAGCCTT…
	BYV_21.1_Gals_(BE)	BYV-Gals-3	587	Gals	2020	TCTGTTGGAAAACGAAACTTTAGCCTCGATGGCTAAATCTTCCTTTTCTGATATAGGGGGCTGCCCGCTTTTTCACATAAAGAGGGGGAGCACAGATTACCACGTGTGCAGACCGATTTACGACATGAAGGATGCTCAACGAAGAGTTTCGAGGGAACTCCAAGCGAGAGGGCTAGTGGAAAACCTTTCCCGCGAACAACTTGTTGAAGCTCAGGCGCGCGTTTCGGTGTGCCCTCACACTCTCGGCAATTGTAACGTGAAAAGCGACGTGCTGATCATGGTGCAGGTTTACGACGCTTCTTTGAACGAAATTGCGTCGGCGATGGTCCTAAAGGAATCGAAAGTCGCTTACCTCACCATGGTGACTCCGGGCGAACTTCTAGATGAACGTGAAGCCTT…
	BYV_22.1_Gals_(BE)	BYV-Gals-4	587	Gals	2020	TCTGTTGGAAAACGAAACTTTAGCCTCGATGGCTAAATCTTCCTTTTCTGATATAGGGGGCTGCCCGCTTTTTCACATAAAGAGGGGGAGCACAGATTACCACGTGTGCAGACCGATTTACGACATGAAGGACGCTCAACGAAGAGTTTCGAGGGAACTCCAAGCGAGAGGGCTAGTGGAAAACCTTTCCCGCGAACAACTTGTTGAAGCTCAGGCGCGCGTTTCGGTGTGCCCTCACACTCTCGGCAATTGTAACGTGAAAAGCGACGTGCTGATCATGGTGCAGGTTTACGACGCTTCTTTGAACGAAATTGCGTCGGCGATGGTCCTAAAGGAATCGAAAGTCGCTTACCTCACCATGGTGACTCCGGGCGAACTTCTAGATGAACGTGAAGCCTT…
	BYV_23.1_Gals_(BE)	BYV-Gals-5	587	Gals	2020	TCTGTTGGAAAACGAAACTTTAGCCTCGATGGCTAAATCTTCCTTTTCTGATATAGGGGGCTGCCCGCTTTTTCACATAAAGAGGGGGAGCACAGATTACCACGTGTGCAGACCGATTTACGACATGAAGGACGCTCAACGAAGAGTTTCGAGGGAACTCCAAGCGAGAGGGCTAGTGGAAAACCTTTCCCGCGAACAACTTGTTGAAGCTCAGGCGCGCGTTTCGGTGTGCCCTCACACTCTCGGCAATTGTAACGTGAAAAGCGACGTGCTGATCATGGTGCAGGTTTACGACGCTTCTTTGAACGAAATTGCGTCGGCGATGGTCCTAAAGGAATCGAAAGTCGCTTACCTCACCATGGTGACTCCGGGCGAACTTCTAGATGAACGTGAAGCCTT…
	BYV_24.2_Gals_(BE)	BYV-Gals-6	587	Gals	2020	TCTGTTGGAAAACGAAACTTTAGCCTCGATGGCTAAATCTTCCTTTTCTGATATAGGGGGCTGCCCGCTTTTTCACATAAAGAGGGGGAGCACAGATTACCACGTGTGCAGACCGATTTACGACATGAAGGACGCTCAACGAAGAGTTTCGAGGGAACTCCAAGCGAGAGGGCTAGTGGAAAACCTTTCCCGCGAACAACTTGTTGAAGCTCAGGCGCGCGTTTCGGTGTGCCCTCACACTCTCGGCAATTGTAACGTGAAAAGCGACGTGCTGATCATGGTGCAGGTTTACGACGCTTCTTTGAACGAAATTGCGTCGGCGATGGTCCTAAAGGAATCGAAAGTCGCTTACCTCACCATGGTGACTCCGGGCGAACTTCTAGATGAACGTGAAGCCTT…
	BYV_25.1_Ins_(BE)	BYV-Ins-1	587	Ins	2020	TCTGTTGGAAAACGAAACTTTAGCCTCGATGGCTAAATCTTCCTTTTCTGATATAGGGGGCTGCCCGCTTTTTCACATAAAGAGGGGGAGCACAGATTACCACGTGTGCAGACCGATTTACGACATGAAGGACGCTCAACGAAGAGTTTCGAGGGAACTCCAAGCGAGAGGGCTAGTGGAAAACCTTTCCCGCGAACAACTTGTTGAAGCTCAGGCGCGCGTTTCGGTGTGCCCTCACACTCTCGGCAATTGTAACGTGAAAAGCGACGTGCTGATCATGGTGCAGGTTTACGACGCTTCTTTGAACGAAATTGCGTCGGCGATGGTCCTAAAGGAATCGAAAGTCGCTTACCTCACCATGGTGACTCCGGGCGAACTTCTAGATGAACGTGAAGCCTT…
	BYV_31.1_Ins_(BE)	BYV-Ins-2	587	Ins	2020	TCTGTTGGAAAACGAAACTTTAGCCTCGATGGCTAAATCTTCCTTTTCTGATATAGGGGGCTGCCCGCTTTTTCACATAAAGAGGGGGAGCACAGATTACCACGTGTGCAGACCGATTTACGACATGAAGGACGCTCAACGAAGAGTTTCGAGGGAACTCCAAGCGAGAGGGCTAGTGGAAAACCTTTCCCGCGAACAACTTGTTGAAGCTCAGGCGCGCGTTTCGGTGTGCCCTCACACTCTCGGCAATTGTAACGTGAAAAGCGACGTGCTGATCATGGTGCAGGTTTACGACGCTTCTTTGAACGAAATTGCGTCGGCGATGGTCCTAAAGGAATCGAAAGTCGCTTACCTCACCATGGTGACTCCGGGCGAACTTCTAGATGAACGTGAAGCCTT…
	BYV_32.1_Ins_(BE)	BYV-Ins-3	587	Ins	2020	TCTGTTGGAAAACGAAACTTTAGCCTCGATGGCTAAATCTTCCTTTTCTGATATAGGGGGCTGCCCGCTTTTTCACATAAAGAGGGGGAGCACAGATTACCACGTGTGCAGACCGATTTACGACATGAAGGACGCTCAACGAAGAGTTTCGAGGGAACTCCAAGCGAGAGGGCTAGTGGAAAACCTTTCCCGCGAACAACTTGTTGAAGCTCAGGCGCGCGTTTCGGTGTGCCCTCACACTCTCGGCAATTGTAACGTGAAAAGCGACGTGCTGATCATGGTGCAGGTTTACGACGCTTCTTTGAACGAAATTGCGTCGGCGATGGTCCTAAAGGAATCGAAAGTCGCTTACCTCACCATGGTGACTCCGGGCGAACTTCTAGATGAACGTGAAGCCTT…
	BYV_29-1_Leuzigen	BYV-Leuzigen-1	587	Leuzigen	2020	TCTGTTGGAAAACGAAACTTTAGCCTCGATGGCTAAATCTTCCTTTTCTGATATAGGGGGCTGCCCGCTTTTTCACATAAAGAGGGGGAGCACAGATTACCACGTGTGCAGACCGATTTACGACATGAAGGACGCTCAACGAAGAGTTTCGAGGGAACTCCAAGCGAGAGGGCTAGTGGAAAACCTTTCCCGCGAACAACTTGTTGAAGCTCAGGCGCGCGTTTCGGTGTGCCCTCACACTCTCGGCAATTGTAACGTGAAAAGCGACGTGCTGATCATGGTGCAGGTTTACGACGCTTCTTTGAACGAAATTGCGTCGGCGATGGTCCTAAAGGAATCGAAAGTCGCTTACCTCACCATGGTGACTCCGGGCGAACTTCTAGATGAACGTGAAGCCTT…
	BYV_29-3_Leuzigen_(BE)	BYV-Leuzigen-2	587	Leuzigen	2020	TCTGTTGGAAAACGAAACTTTAGCCTCGATGGCTAAATCTTCCTTTTCTGATATAGGGGGCTGCCCGCTTTTTCACATAAAGAGGGGGAGCACGGATTACCACGTGTGCAGACCGATTTACGACATGAAGGACGCTCAACGAAGAGTTTCGAGGGAACTCCAAGCGAGAGGGCTAGTGGAAAACCTTTCCCGCGAACAACTTGTTGAAGCTCAGGCGCGCGTTTCGGTGTGCCCTCACACTCTCGGCAATTGTAACGTGAAAAGCGACGTGCTGATCATGGTGCAGGTTTACGACGCTTCTTTGAACGAAATTGCGTCGGCGATGGTCCTAAAGGAATCGAAAGTCGCTTACCTCACCATGGTGACTCCGGGCGAACTTCTAGATGAACGTGAAGCCTT…
	BYV_29-2_Leuzigen_(BE)	BYV-Leuzigen-3	587	Leuzigen	2020	TCTGTTGGAAAACGAAACTTTAGCCTCGATGGCTAAATCTTCCTTTTCTGATATAGGGGGCTGCCCGCTTTTTCACATAAAGAGGGGGAGCACAGATTACCACGTGTGCAGACCGATTTACGACATGAAGGACGCTCAACGAAGAGTTTCGAGGGAACTCCAAGCGAGAGGGCTAGTGGAAAACCTTTCCCGCGAACAACTTGTTGAAGCTCAGGCGCGCGTTTCGGTGTGCCCTCACACTCTCGGCAATTGTAACGTGAAAAGCGACGTGCTGATCATGGTGCAGGTTTACGACGCTTCTTTGAACGAAATTGCGTCGGCGATGGTCCTAAAGGAATCGAAAGTCGCTTACCTCACCATGGTGACTCCGGGCGAACTTCTAGATGAACGTGAAGCCTT…
	BYV_2181_Lyssach_(BE)	BYV-Lyssach-1	587	Lyssach	2020	TCTGTTGGAAAACGAAACTTTAGCCTCGATGGCTAAATCTTCCTTTTCTGATATAGGGGGCTGCCCGCTTTTTCACATAAAGAGGGGGAGCACAGATTACCACGTGTGCAGACCGATTTACGACATGAAGGACGCTCAACGAAGAGTTTCGAGGGAACTCCAAGCGAGAGGGCTAGTGGAAAACCTTTCCCGCGAACAACTTGTTGAAGCTCAGGCGCGCGTTTCGGTGTGCCCTCACACTCTCGGCAATTGTAACGTGAAAAGCGACGTGCTGATCATGGTGCAGGTTTACGACGCTTCTTTGAACGAAATTGCGTCGGCGATGGTCCTAAAGGAATCGAAAGTCGCTTACCTCACCATGGTGACTCCGGGCGAACTTCTAGATGAACGTGAAGCCTT…
	BYV_2182_Lyssach_(BE)	BYV-Lyssach-2	587	Lyssach	2020	TCTGTTGGAGAACGAAACTTTAGCCTCGATGGCTAAATCTTCCTTTTCTGATATAGGGGGCTGCCCGCTTTTTCACATAAAGAGGGGGAGCACAGATTACCACGTGTGCAGACCGATTTACGACATGAAGGACGCTCAACGAAGAGTTTCGAGGGAACTCCAAGCGAGAGGGCTAGTGGAAAACCTTTCCCGCGAACAACTTGTTGAAGCTCAGGCGCGCGTTTCGGTGTGCCCTCACACTCTCGGCAATTGTAACGTGAAAAGCGACGTGCTGATCATGGTGCAGGTTTACGACGCTTCTTTGAACGAAATTGCGTCGGCGATGGTCCTAAAGGAATCGAAAGTCGCTTACCTCACCATGGTGACTCCGGGCGAACTTCTAGATGAACGTGAAGCCTT…
	BYV_1-1_Moosseedorf_(BE)	BYV-Moosseedorf-1	587	Moosseedorf	2020	TCTGTTGGAAAACGAAACTTTAGCCTCGATGGCTAAATCTTCCTTTTCTGATATAGGGGGCTGCCCGCTTTTTCACATAAAGAGGGGGAGCACAGATTACCACGTGTGCAGACCGATTTACGACATGAAGGACGCTCAACGAAGAGTTTCGAGGGAACTCCAAGCGAGAGGGCTAGTGGAAAACCTTTCCCGCGAACAACTTGTTGAAGCTCAGGCGCGCGTTTCGGTGTGCCCTCACACTCTCGGCAATTGTAACGTGAAAAGCGACGTGCTGATCATGGTGCAGGTTTACGACGCTTCTTTGAACGAAATTGCGTCGGCGATGGTCCTAAAGGAATCGAAAGTCGCTTACCTCACCATGGTGACTCCGGGCGAACTTCTAGATGAACGTGAAGCCTT…
	BYV_4.3_Moosseedorf_(BE)	BYV-Moosseedorf-2	587	Moosseedorf	2020	TCTGTTGGAAAACGAAACTTTAGCCTCGATGGCTAAATCTTCCTTTTCTGATATAGGGGGCTGCCCGCTTTTTCACATAAAGAGGGGGAGCACAGATTACCACGTGTGCAGACCGATTTACGACATGAAGGACGCTCAACGAAGAGTTTCGAGGGAACTCCAAGCGAGAGGGCTAGTGGAAAACCTTTCCCGCGAACAACTTGTTGAAGCTCAGGCGCGCGTTTCGGTGTGCCCTCACACTCTCGGCAATTGTAACGTGAAAAGCGACGTGCTGATCATGGTGCAGGTTTACGACGCTTCTTTGAACGAAATTGCGTCGGCGATGGTCCTAAAGGAATCGAAAGTAGCTTACCTCACCATGGTGACTCCGGGCGAACTTCTAGATGAACGTGAAGCCTT…
	BYV_33.1_Moosseedorf_(BE)	BYV-Moosseedorf-3	587	Moosseedorf	2020	TCTGTTGGAAAACGAAACTTTAGCCTCGATGGCTAAATCTTCCTTTTCTGATATAGGGGGCTGCCCGCTTTTTCACATAAAGAGGGGGAGCACAGATTACCACGTGTGCAGACCGATTTACGACATGAAGGACGCTCAACGAAGAGTTTCGAGGGAACTCCAAGCGAGAGGGCTAGTGGAAAACCTTTCCCGCGAACAACTTGTTGAAGCTCAGGCGCGCGTTTCGGTGTGCCCTCACACTCTCGGCAATTGTAACGTGAAAAGCGACGTGCTGATCATGGTGCAGGTTTACGACGCTTCTTTGAACGAAATTGCGTCGGCGATGGTCCTAAAGGAATCGAAAGTCGCTTACCTCACCATGGTGACTCCGGGCGAACTTCTAGATGAACGTGAAGCCTT…
	BYV_2237_Endingen_(AG)	BYV-Endingen-1	587	Endingen	2020	TCTGTTGGAAAACGAAACTTTAGCCTCGATGGCTAAATCTTCCTTTTCTGATATAGGGGGCTGCCCGCTTTTTCACATAAAGAGGGGGAGCACAGATTACCACGTGTGCAGACCGATTTACGACATGAAGGACGCTCAACGAAGAGTTTCGAGGGAACTCCAAGCGAGAGGGCTAGTGGAAAACCTTTCCCGCGAACAACTTGTTGAAGCTCAGGCGCGCGTTTCGGTGTGCCCTCACACTCTCGGCAATTGTAACGTGAAAAGCGACGTGCTGATCATGGTGCAGGTTTACGACGCTTCTTTGAACGAAATTGCGTCGGCGATGGTCCTAAAGGAATCGAAAGTCGCTTACCTCACCATGGTGACTCCGGGCGAACTTCTAGATGAACGTGAAGCCTT…
	BYV_Dachsen_(SH)	BYV-Dachsen-1	587	Dachsen	2020	TCTGTTGGAAAACGAAACTTTAGCCTCGATGGCTAAATCTTCCTTTTCTGATATAGGGGGCTGCCCGCTTTTTCACATAAAGAGGGGGAGCACAGATTACCACGTGTGCAGACCGATTTACGACATGAAGGACGCTCAACGAAGAGTTTCGAGGGAACTCCAAGCGAGAGGGCTAGTGGAAAACCTTTCCCGCGAACAACTTGTTGAAGCTCAGGCGCGCGTTTCGGTGTGCCCTCACACTCTCGGCAATTGTAACGTGAAAAGCGACGTGCTGATCATGGTGCAGGTTTACGACGCTTCTTTGAACGAAATTGCGTCGGCGATGGTCCTAAAGGAATCGAAAGTCGCTTACCTCACCATGGTGACTCCGGGCGAACTTCTAGATGAACGTGAAGCCTT…
	BYV_Ramsen_(SH)	BYV-Ramsen-1	587	Ramsen	2020	TCTGTTGGAAAACGAAACTTTAGCCTCGATGGCTAAATCTTCCTTTTCTGATATAGGGGGCTGCCCGCTTTTTCACATAAAGAGGGGGAGCACAGATTACCACGTGTGCAGACCGATTTACGACATGAAGGACGCTCAACGAAGAGTTTCGAGGGAACTCCAAGCGAGAGGGCTAGTGGAAAACCTTTCCCGCGAACAACTTGTTGAAGCTCAGGCGCGCGTTTCGGTGTGCCCTCACACTCTCGGCAATTGTAACGTGAAAAGCGACGTGCTGATCATGGTGCAGGTTTACGACGCTTCTTTGAACGAAATTGCGTCGGCGATGGTCCTAAAGGAATCGAAAGTCGCTTACCTCACCATGGTGACTCCGGGCGAACTTCTAGATGAACGTGAAGCCTT…
	BYV_2239_Schleitheim_(SH)	BYV-Schleitheim-1	587	Schleitheim	2020	TCTGTTGGAAAACGAAACTTTAGCCTCGATGGCTAAATCTTCCTTTTCTGATATAGGGGGCTGCCCGCTTTTTCACATAAAGAGGGGGAGCACAGATTACCACGTGTGCAGACCGATTTACGACATGAAGGACGCTCAACGAAGAGTTTCGAGGGAACTCCAAGCGAGAGGGCTAGTGGAAAACCTTTCCCGCGAACAACTTGTTGAAGCTCAGGCGCGCGTTTCGGTGTGCCCTCACACTCTCGGCAATTGTAACGTGAAAAGCGACGTGCTGATCATGGTGCAGGTTTACGACGCTTCTTTGAACGAAATTGCGTCGGCGATGGTCCTAAAGGAATCGAAAGTCGCTTACCTCACCATGGTGACTCCGGGCGAACTTCTAGATGAACGTGAAGCCTT…
	BYV_2238_Marthalen_(ZH)	BYV-Marthalen-1	587	Marthalen	2020	TCTGTTGGAAAACGAAACTTTAGCCTCGATGGCTAAATCTTCCTTTTCTGATATAGGGGGCTGCCCGCTTTTTCACATAAAGAGGGGGAGCACAGATTACCACGTGTGCAGACCGATTTACGACATGAAGGACGCTCAACGAAGAGTTTCGAGGGAACTCCAAGCGAGAGGGCTAGTGGAAAACCTTTCCCGCGAACAACTTGTTGAAGCTCAGGCGCGCGTTTCGGTGTGCCCTCACACTCTCGGCAATTGTAACGTGAAAAGCGACGTGCTGATCATGGTGCAGGTTTACGACGCTTCTTTGAACGAAATTGCGTCGGCGATGGTCCTAAAGGAATCGAAAGTCGCTTACCTCACCATGGTGACTCCGGGCGAACTTCTAGATGAACGTGAAGCCTT…
	BYV_2236_Oetwil_an_der_Limmat_(ZH)	BYV-OetwilAnDerLimmat-1	587	Oetwil_an_der_Limmat	2020	TCTGTTGGAAAACGAAACTTTAGCCTCGATGGCTAAATCTTCCTTTTCTGATATAGGGGGCTGCCCGCTTTTTCACATAAAGAGGGGGAGCACAGATTACCACGTGTGCAGACCGATTTACGACATGAAGGACGCTCAACGAAGAGTTTCGAGGGAACTCCAAGCGAGAGGGCTAGTGGAAAACCTTTCCCGCGAACAACTTGTTGAAGCTCAGGCGCGCGTTTCGGTGTGCCCTCACACTCTCGGCAATTGTAACGTGAAAAGCGACGTGCTGATCATGGTGCAGGTTTACGACGCTTCTTTGAACGAAATTGCGTCGGCGATGGTCCTAAAGGAATCGAAAGTCGCTTACCTCACCATGGTGACTCCGGGCGAACTTCTAGATGAACGTGAAGCCTT…
